# Supplementary material for: Interactions of the N- and C-Terminal SH3 Domains of Drosophila Drk with the Proline-Rich Peptides from Sos and Dos
Source: Int J Mol Sci. 2023 Sep 15;24(18):14135. doi: 10.3390/ijms241814135 (PMC10532153; doi:10.3390/ijms241814135)
Supplement: Supplementary file 1 [file ijms-24-14135-s001.zip]

Archive with 1 entries (1 files):
- ijms-2597487-supplementary.pdf
